# Supplementary material for: Short-Term Effects of a Conditioning Telerehabilitation Program in Confined Patients Affected by COVID-19 in the Acute Phase. A Pilot Randomized Controlled Trial
Source: Medicina (Kaunas). 2021 Jul 3;57(7):684. doi: 10.3390/medicina57070684 (PMC8305888; doi:10.3390/medicina57070684)
Supplement: Supplementary file 1 [file medicina-57-00684-s001.zip]

Archive with 1 entries (1 files):
- medicina-1254130-supplementary.pdf
